# Supplementary material for: Genetic Characterization of Apulian Olive Germplasm as Potential Source in New Breeding Programs
Source: Plants (Basel). 2019 Aug 5;8(8):268. doi: 10.3390/plants8080268 (PMC6724140; doi:10.3390/plants8080268)
Supplement: Supplementary file 1 [file plants-08-00268-s001.zip]

Archive with 8 entries (8 files):
- Supplementary Table 1.xlsx
- Supplementary Table 2.xlsx
- Supplementary Table 3.xlsx
- supplementary table 4.xlsx
- Supplementary-Figure_S1.jpg
- Supplementary-Figure_S2.jpg
- supplementary-Figure_S3.jpg
- Supplementary-Figure_S4.jpg
