# Supplementary material for: Genetic Characterization of Apulian Olive Germplasm as Potential Source in New Breeding Programs
Source: Plants (Basel). 2019 Aug 5;8(8):268. doi: 10.3390/plants8080268 (PMC6724140; doi:10.3390/plants8080268)
Supplement: Supplementary file 1 [file plants-08-00268-s001.zip › Supplementary Table 1.xlsx]

## Sheet: Table_1
Supplementary Table 1. Genetics diversity indices of 9SSR markers detected for each of five populations based on geographical origin.
	Locus	Na	Ne	Ho	He	PIC	F
Tunisian
	DCA03	7	4.5	0.889	0.792	0.743	-0.0676
	DCA05	5	2.31797	0.519	0.579	0.54	0.0668
	EMOL	3	2.09182	0.444	0.532	0.432	0.0652
	DCA18	9	4.99315	0.593	0.815	0.771	0.1551
	DCA09	8	5.20714	0.889	0.823	0.783	-0.0474
	DCA15	2	1.38462	0.185	0.283	0.239	0.2
	GAPU101	8	6.33913	0.963	0.858	0.823	-0.0674
	DCA17	6	2.25697	0.111	0.567	0.482	0.683
	EMO90*		0
	total	48	29.0908
	mean	6	3.23231	0.574125	0.656125	0.601625	0.123463
Algerian
	DCA03	8	6.11561	0.913	0.855	0.815	-0.046
	DCA05	8	2.50711	0.652	0.614	0.58	-0.0427
	EMOL	6	2.24153	0.261	0.566	0.514	0.3927
	DCA18	6	4.39004	0.913	0.789	0.736	-0.0931
	DCA09	11	6	0.905	0.854	0.816	-0.0402
	DCA15	4	2.80637	0.13	0.658	0.585	0.6721
	GAPU101	8	4.232	0.739	0.781	0.735	0.0165
	DCA17	4	2.29206	0.316	0.579	0.474	0.2719
	EMO90	4	2.51306	0.696	0.615	0.549	-0.111
	total	59	33.0978
	mean	6.55556	3.67753	0.613889	0.701222	0.644889	0.113356
Syrian
	DCA03	6	3.48387	0.944	0.733	0.664	-0.1605
	DCA05	4	1.80952	0.579	0.459	0.399	-0.1553
	EMOL	2	1.95135	0.421	0.501	0.369	0.0732
	DCA18	8	4.40244	0.737	0.794	0.747	0.0434
	DCA09	9	6.64368	1	0.875	0.833	-0.0863
	DCA15	2	1.18033	0.167	0.157	0.141	-0.0358
	GAPU101	7	4.10127	0.667	0.778	0.728	0.083
	DCA17	10	3.25225	0.895	0.711	0.662	-0.1617
	EMO90	6	3.82781	0.882	0.761	0.694	-0.1029
	total	54	30.6525
	mean	11.3333	3.40584	0.6685	0.6295	0.571625	-0.0428
Lecce
	DCA03	14	6.64407	0.929	0.855	0.833	-0.0487
	DCA05	11	5.96954	0.929	0.837	0.812	-0.0589
	EMOL	11	3.1179	0.265	0.683	0.627	0.4505
	DCA18	21	9.6342	0.718	0.902	0.888	0.1123
	DCA09	18	9.16905	0.863	0.897	0.881	0.0122
	DCA15	15	4.28169	0.447	0.772	0.741	0.2735
	GAPU101	12	5.53257	0.842	0.825	0.8	-0.0188
	DCA17	16	7.31524	0.727	0.869	0.853	0.0776
	EMO90	10	5.76706	0.81	0.832	0.804	0.0106
	total	128	57.4313
	mean	14.2222	6.38126	0.725556	0.830222	0.804333	0.0900333
Italian
	DCA03	11	5.97595	0.8	0.839	0.813	0.0173
	DCA05	11	6.46417	0.794	0.852	0.828	0.034
	EMOL	8	2.33608	0.317	0.577	0.524	0.2892
	DCA18	23	14.0133	0.815	0.936	0.924	0.066
	DCA09	20	14.6438	0.71	0.939	0.928	0.1353
	DCA15	10	4.98931	0.651	0.806	0.773	0.1097
	GAPU101	15	10.5027	0.823	0.912	0.897	0.0471
	DCA17	20	9.47255	0.556	0.902	0.886	0.2377
	EMO90	13	7.10084	0.738	0.866	0.845	0.0705
	total	131	75.4987
	mean	14.5556	8.38875	0.689333	0.847667	0.824222	0.111867
*monomorphic
