# Supplementary material for: Genetic Characterization of Apulian Olive Germplasm as Potential Source in New Breeding Programs
Source: Plants (Basel). 2019 Aug 5;8(8):268. doi: 10.3390/plants8080268 (PMC6724140; doi:10.3390/plants8080268)
Supplement: Supplementary file 1 [file plants-08-00268-s001.zip › Supplementary Table 2.xlsx]

## Sheet: Foglio1
Supplementary Table 2. List of olive accessions collected in different areas of the Mediterranean basin and included in the SSR analysis. For each genotype the geographical origin and the group of clustering based on Structure and DAPC analysis were reported.
	Accession	Geographical origin	Structure analysis			DAPC	DENDOGRAM
			K2	K4	K7	K = 8
	Aaleh_ALG	Algeria	SP1	SP1a	SP1a	3	Cluster_2C
	Abani_ALG	Algeria	SP1	SP1a	SP1a	3	Cluster_2C
	Aberkan_ALG	Algeria	SP1	SP1a	SP1a	3	Cluster_2C
	Aberkan_To_ALG	Algeria	SP1	SP1a	SP1a	3	Cluster_2C
	Aghenfas_ALG	Algeria	SP1	SP1a	SP1a	3	Cluster_2C
	Agostino_ITA	Bari (BA)	SP2	SP2a	SP2b'''	1	Cluster_2F
	Agrarez_ALG	Algeria	SP1	SP1a	SP1a	3	Cluster_2C
	Aharoun_ALG	Algeria	SP1	SP1a	SP1a	3	Cluster_2C
	Akerma_ALG	Algeria	SP1	SP1a	SP1a	3	Cluster_2C
	Arbequina	Ascoli Satriano (FG)	SP2	SP2a	SP2b'''	1	Cluster_2F
	Ascolana_Tenera_ITA	Marche	SP2	SP2a	SP2a''	1	Cluster_2F
	Avellona_Monte_Antonio_LE	Lecce (LE)	SP2	SP2a	SP2a'	2	Cluster_2G
	Avellona_Monte_LE	Lecce (LE)	SP2	SP2a	SP2a'	2	Cluster_2G
	AvellonaR1_LE	Lecce (LE)	SP2	SP2a	SP2a'	2	Cluster_2G
	AvellonaR2_LE	Lecce (LE)	SP2	SP2a	SP2a'	2	Cluster_2G
	AvellonaR9_LE	Lecce (LE)	SP2	SP2a	SP2a'	2	Cluster_2G
	Azeradj_1_ALG	Algeria	SP1	SP1a	SP1a	3	Cluster_2C
	Azeradj_2_ALG	Algeria	SP1	SP1a	SP1a	3	Cluster_2C
	Azeradj_3_ALG	Algeria	SP1	SP1a	SP1a	3	Cluster_2C
	Azeradj_4_ALG	Algeria	SP1	SP1a	SP1a	3	Cluster_2C
	Barouni_TUN	Tunisian	SP2	SP2a	SP2a''	6	Cluster_2E
	Beldi_TUN	Tunisian	SP2	SP2a	SP2a''	6	Cluster_2E
	Bella_Cerignola_ITA	Bari (BA)	SP2	SP2a	admixed	1	Cluster_2F
	Besbessi_TUN	Tunisian	SP2	SP2a	SP2a''	6	Cluster_2E
	Bidh Hmam_TUN	Tunisian	SP2	SP2a	SP2a''	6	Cluster_2E
	BouchoukL_ALG	Algeria	SP1	SP1a	SP1a	3	Cluster_2C
	BouchoukS_ALG	Algeria	SP1	SP1a	SP1a	3	Cluster_2C
	Boughenfous_ALG	Algeria	SP1	SP1a	SP1a	3	Cluster_2C
	Bouichret_ALG	Algeria	SP1	SP1a	SP1a	3	Cluster_2C
	Butirra_Gaetani_LE	Gaetani (LE)	SP2	SP2b	SP2b''	8	Cluster_2A
	Butirra_ITA	Melpignano (LE)	SP2	SP2a	SP2a''	6	Cluster_2G
	Calipa_ITA	Calabria	SP2	SP2a	SP2a'	2	Cluster_2G
	Cannavà_ITA	Calabria	SP2	SP2b	SP2b'''	8	Cluster_2A
	Cannellino_ITA	Soleto (LE)	SP2	adm	SP2b'''	2	Cluster_2G
	Cannellino_Soleto_LE	Soleto (LE)	SP2	SP2b	SP2b''	8	Cluster_2A
	Carolea_1_ITA	Calabria	SP2	SP2b	admixed	1	Cluster_2E
	CAROLEA_2_ITA	Bari (BA)	SP1	SP1b	SP1b	4	Cluster_1
	Cascata_ITA	Italy	SP2	SP2b	SP2b''	7	Cluster_2D
	Cazzetta_LE	Lecce (LE)	SP2	SP2a	SP2a'	2	Cluster_2G
	Cellina_Nardò_LE	Nardò (LE)	SP2	SP2b	SP2b''	7	Cluster_2A
	Cellina_Nardò1_ITA	Bari (BA)	SP2	SP2b	SP2b'''	8	Cluster_2A
	Cellina_Nardò2_ITA	Lecce (LE)	SP2	SP2b	SP2b'''	8	Cluster_2A
	Cerasella_ITA	Bari (BA)	SP1	SP1b	SP1b	4	Cluster_1
	Chaibi_TUN	Tunisian	SP2	SP2a	SP2a''	6	Cluster_2E
	Chemchali_Gafsa_TUN	Tunisian	SP2	SP2a	SP2a''	1	Cluster_2E
	Chemlal_1_ALG	Algeria	SP1	SP1a	SP1a	3	Cluster_2C
	Chemlal_2_ALG	Algeria	SP1	SP1a	SP1a	3	Cluster_2C
	Chemlal_3_ALG	Algeria	SP1	SP1a	SP1a	3	Cluster_2C
	Chemlali _TUN	Tunisian	SP2	SP2a	SP2a''	1	Cluster_2E
	Chemlali_Jerba_TUN	Tunisian	SP2	SP2a	SP2a''	1	Cluster_2E
	Chemlali_Sfax_TUN	Tunisian	SP2	SP2a	SP2a''	1	Cluster_2E
	Chetoui_TUN	Tunisian	SP2	SP2a	SP2a''	6	Cluster_2E
	Ciciariello_ITA	Calabria	SP2	SP2b	SP2b'''	8	Cluster_2A
	Cima_Bitonto_ITA	Bari (BA)	SP2	SP2a	SP2a'	2	Cluster_2G
	Cima_Mola_ITA	Bari (BA)	SP2	SP2a	SP2a'	2	Cluster_2G
	CimaMelfi_LE	Lecce (LE)	SP2	SP2a	SP2a'	1	Cluster_2G
	CimaMelfi_Nardò_LE	Nardò (LE)	SP2	SP2b	SP2b''	7	Cluster_2D
	Cipressino_1_ITA	Toscana	SP1	SP1b	SP1b	4	Cluster_1
	Cipressino_2_ITA	Toscana	SP1	SP1b	SP1b	4	Cluster_1
	Colmona_ITA	Taranto(TA)	SP1	SP1b	SP1b	4	Cluster_1
	Colozzese_Carpignano_LE	Carpignano (LE)	SP2	SP2b	SP2b''	7	Cluster_2D
	Coratina_1_ITA	Bari (BA)	SP2	SP2a	admixed	1	Cluster_2G
	Coratina_2_ITA	Bari (BA)	SP1	SP1b	SP1b	4	Cluster_1
	Cornala_Ceglie_LE	Ceglie (LE)	SP2	SP2b	SP2b''	7	Cluster_2D
	Corniola_ITA	Bari (BA)	SP1	SP1b	SP1b	4	Cluster_1
	Cornola_ITA	Lecce (LE)	SP2	SP2b	admixed	8	Cluster_2A
	Cornulara_Lequile_LE	Lequile (LE)	SP2	SP2b	SP2b''	8	Cluster_2A
	Corsicana_ITA	Sardegna	SP2	SP2a	admixed	1	Cluster_2E
	Dan_SYR	Syria	SP2	SP2b	SP2a'	8	Cluster_2G
	Diavolo_ITA	Unknown	SP2	SP2b	SP2b''	8	Cluster_2A
	Dolce_Cassano_1_ITA	Sannicandro (BA)	SP1	SP1b	SP1b	4	Cluster_1
	Dolce_Cassano_2_ITA	Cassano (BA)	SP1	SP1b	SP1b	4	Cluster_1
	Doueibli_1_SYR	Syria	SP2	SP2b	SP2b'	5	Cluster_2B
	Dritta_ITA	Umbria	SP2	SP2b	SP2b'''	8	Cluster_2A
	Drmalaly_SYR	Syria	SP2	SP2b	SP2b'	5	Cluster_2B
	Fakhari_TUN	Tunisian	SP2	SP2a	SP2a''	6	Cluster_2E
	Falco_ITA	Unknown	SP2	SP2a	SP2a'	2	Cluster_2G
	Filogaso_ITA	Calabria	SP2	SP2b	SP2b'''	8	Cluster_2A
	Frantoiana_ITA	Bari (BA)	SP1	SP1b	SP1b	4	Cluster_1
	Frantoio_Nardò_LE	Nardò (LE)	SP2	SP2b	SP2b''	7	Cluster_2D
	FS17_Galatone_LE	Galatone (LE)	SP2	adm	SP2b'''	1	Cluster_2F
	FS17_LE	Lecce (LE)	SP2	SP2a	SP2b'''	2	Cluster_2F
	Gabrieli_1_Melendugno_LE	Melendugno (LE)	SP2	SP2a	SP2a'	1	Cluster_2G
	Gabrieli_2_Melendugno_LE	Melendugno (LE)	SP2	adm	SP2b'''	8	Cluster_2A
	Gabrieli_3_Melendugno_LE	Melendugno (LE)	SP2	SP2b	SP2b'''	8	Cluster_2A
	Gabrieli_4_Melendugno_LE	Melendugno (LE)	SP2	adm	SP2b'''	1	Cluster_2F
	Gentile_ITA	Aquila (AQ)	SP2	SP2a	SP2a''	6	Cluster_2F
	Grappa_Ostuni_LE	Ostuni (LE)	SP2	SP2b	SP2b''	7	Cluster_2D
	Grappolo_ITA	Bari (BA)	SP1	SP1b	SP1b	4	Cluster_1
	Hawaria_TUN	Tunisian	SP2	SP2a	admixed	1	Cluster_2E
	Iblea_ITA	Sicilia	SP1	SP1b	SP1b	4	Cluster_1
	Jemri _TUN	Tunisian	SP2	SP2a	SP2a''	#N/A	Cluster_2E
	Jemri_TUN	Tunisian	SP2	SP2a	SP2a''	#N/A	Cluster_2E
	Jerboui_TUN	Tunisian	SP2	SP2a	SP2a''	6	Cluster_2E
	Jult_1_SYR	Syria	SP2	SP2b	SP2b'	5	Cluster_2B
	Kaysi_SYR	Syria	SP2	SP2b	SP2b'	5	Cluster_2B
	Kayssy_1_SYR	Syria	SP2	SP2b	admixed	1	Cluster_2B
	Koudeiry_1_SYR	Syria	SP2	SP2b	SP2b'	5	Cluster_2B
	Koudeiry_2_SYR	Syria	SP2	SP2b	SP2b'	5	Cluster_2B
	Koudery_3_SYR	Syria	SP2	SP2b	SP2b'	5	Cluster_2B
	Le*_Castellana	Lecce (LE)	SP2	SP2a	SP2a'	2	Cluster_2G
	Le*_Nuzzaci_LE	Lecce (LE)	SP2	SP2a	SP2a'	2	Cluster_2G
	Leccino_Gervasi_LE	Lecce (LE)	SP2	SP2a	SP2a'	2	Cluster_2G
	Leccino_ITA	Italy	SP1	SP1b	SP1b	4	Cluster_1
	Leccino_LE	Lecce (LE)	SP2	SP2a	SP2a'	2	Cluster_2G
	Leccino_Nardò_LE	Nardò (LE)	SP2	SP2b	SP2b''	7	Cluster_2D
	Maiatica_ITA	Basilicata	SP2	SP2a	SP2b'''	1	Cluster_2F
	Marsaline_TUN	Tunisian	SP2	SP2a	SP2a''	6	Cluster_2E
	Martellini_1_ITA	Unknown	SP2	SP2a	SP2a''	1	Cluster_2F
	Martellini_2_ITA	Unknown	SP2	SP2a	admixed	1	Cluster_2E
	Marti_grossa_LE	Lecce (LE)	SP2	SP2a	SP2a'	2	Cluster_2G
	Mennella_Ceglie_LE	Ceglie (LE)	SP2	SP2a	SP2a'	1	Cluster_2G
	Meski_TUN	Tunisian	SP2	SP2a	SP2a''	6	Cluster_2E
	Mousabi_1_SYR	Syria	SP2	SP2b	SP2b'	5	Cluster_2B
	Mousabi_2_SYR	Syria	SP2	SP2b	SP2b'	5	Cluster_2B
	Mousabi_3_SYR	Syria	SP2	SP2b	SP2b'	5	Cluster_2B
	Mousabi_4_SYR	Syria	SP2	SP2b	SP2b'	5	Cluster_2B
	Navone_ITA	Unknown	SP2	SP2a	admixed	2	Cluster_2G
	Ndb_TUN	Tunisian	SP2	SP2a	SP2a''	6	Cluster_2E
	Neb _TUN	Tunisian	SP2	SP2a	SP2a''	#N/A	Cluster_2E
	Nocella_Bene_LE	Lecce (LE)	SP2	SP2b	SP2b''	7	Cluster_2D
	Nocella_ITA	Lecce (LE)	SP2	SP2b	SP2b'''	1	Cluster_2A
	Nocellara_Belice_ITA	Sicilia	SP1	SP1b	SP1b	4	Cluster_1
	Nociara_ITA	Bari (BA)	SP1	SP1b	SP1b	4	Cluster_1
	Nociara_Nardò_LE	Nardò (LE)	SP2	SP2b	SP2b''	7	Cluster_2D
	Nostrale_ITA	Bari (BA)	SP1	SP1b	SP1b	4	Cluster_1
	Ogliarola_Carpignano_LE	Lecce (LE)	SP2	SP2a	SP2a'	2	Cluster_2A
	Ogliarola_Cursi_LE	Cursi (LE)	SP2	SP2b	admixed	2	Cluster_2F
	Ogliarola_garganica_ITA	Foggia (FG)	SP1	SP1b	SP1b	4	Cluster_1
	Ogliarola_Salentina_ITA	Lecce (LE)	SP2	SP2a	SP2a'	2	Cluster_2G
	Ogliarola_Ugento_LE	Ugento (LE)	SP2	SP2b	SP2b''	8	Cluster_2B
	Oliva_corna_LE	Lecce (LE)	SP2	adm	SP2b'''	1	Cluster_2G
	Oliva_rossa_ITA	Lecce (LE)	SP1	SP1b	SP1b	4	Cluster_1
	OlivaGrossa_Soleto_LE	Soleto (LE)	SP2	SP2b	SP2b''	7	Cluster_2D
	Olivarossa1_Carpignano_LE	Carpignano (LE)	SP2	SP2a	admixed	1	Cluster_2F
	Olivarossa2_Carpignano_LE	Carpignano (LE)	SP2	SP2b	SP2b''	7	Cluster_2D
	Ornella_Carpignano_LE	Carpignano (LE)	SP2	SP2b	SP2b''	8	Cluster_2G
	Ornella_ITA	Lecce (LE)	SP2	SP2a	admixed	2	Cluster_2G
	Ouslati_TUN	Tunisian	SP2	SP2a	SP2a''	6	Cluster_2E
	Pasola_Petracca_LE	Petracca (LE)	SP2	SP2b	SP2b'''	8	Cluster_2G
	Pasole_Copertino_LE	Copertino (LE)	SP2	SP2b	SP2b''	7	Cluster_2D
	Pasole_ITA	Foggia (FG)	SP2	SP2a	SP2a'	2	Cluster_2G
	Pasule_Petracca_LE	Petracca (LE)	SP2	SP2b	SP2b''	7	Cluster_2D
	Peranzana_ITA	Foggia (FG)	SP2	SP2a	admixed	1	Cluster_2F
	Pichioline_Nardò_LE	Nardò (LE)	SP2	SP2b	admixed	7	Cluster_2D
	Picholine_ITA	Italy	SP1	SP1b	SP1b	4	Cluster_1
	Pizzutella_ITA	Bitonto (BA)	SP1	SP1b	SP1b	4	Cluster_1
	Presta_1_LE	Lecce (LE)	SP2	SP2b	SP2b''	7	Cluster_2D
	Presta_11_LE	Lecce (LE)	SP2	SP2b	SP2b''	7	Cluster_2D
	Presta_19_LE	Lecce (LE)	SP2	SP2b	SP2b''	1	Cluster_2B
	Presta_22_LE	Lecce (LE)	SP2	SP2b	SP2b''	7	Cluster_2D
	Presta_4_LE	Lecce (LE)	SP2	SP2b	SP2b''	7	Cluster_2D
	Presta_7_LE	Lecce (LE)	SP2	SP2b	SP2b''	7	Cluster_2D
	Presta_8_LE	Lecce (LE)	SP2	SP2b	SP2b''	7	Cluster_2D
	Presta_9_LE	Lecce (LE)	SP2	SP2b	SP2b''	7	Cluster_2D
	Racioppa_ITA	Bari (BA)	SP1	SP1b	SP1b	4	Cluster_1
	Regueb_TUN	Tunisian	SP2	adm	SP2a''	1	Cluster_2E
	Rkhami_TUN	Tunisian	SP2	SP2a	SP2a''	6	Cluster_2E
	Roccia_ITA	Unknown	SP2	SP2b	SP2b''	7	Cluster_2D
	Rollo_Lina_LE	Lecce (LE)	SP2	SP2a	SP2a'	2	Cluster_2G
	RT_Dritta_ITA	Foggia (FG)	SP1	SP1b	SP1b	4	Cluster_1
	Safrawi_1_SYR	Syria	SP2	SP2b	SP2b'	5	Cluster_2B
	Safrawi_2_SYR	Syria	SP2	SP2b	SP2b'	5	Cluster_2B
	Saracina_ITA	Lecce (LE)	SP2	SP2b	SP2b'''	8	Cluster_2A
	Saracina_Soleto_LE	Soleto (LE)	SP2	SP2b	SP2b''	8	Cluster_2A
	Sayali_TUN	Tunisian	SP2	SP2a	SP2a''	8	Cluster_2E
	Semidana_ITA	Sardegna	SP2	SP2a	SP2a''	6	Cluster_2E
	Sigoise_ALG	Algeria	SP1	SP1a	SP1a	3	Cluster_2C
	Silletta_ITA	Bari (BA)	SP1	SP1b	SP1b	4	Cluster_1
	Simone_1_ITA	Taranto (TA)	SP2	SP2a	SP2b'''	1	Cluster_2F
	Simone_2_ITA	Taranto (TA)	SP1	SP1b	SP1b	4	Cluster_1
	Sourani _2_SYR	Syria	SP2	SP2b	SP2b'	5	Cluster_2B
	Sourani_1_SYR	Syria	SP2	SP2b	SP2b'	5	Cluster_2B
	Tabelout_ALG	Algeria	SP1	SP1a	SP1a	3	Cluster_2C
	Taggiasca_ITA	Liguria	SP2	SP2a	SP2a'	2	Cluster_2G
	Takesrith_ALG	Algeria	SP1	SP1a	SP1a	3	Cluster_2C
	Tamri_TUN	Tunisian	SP2	SP2a	SP2a''	1	Cluster_2E
	Tanche_LE	Lecce (LE)	SP2	SP2a	admixed	1	Cluster_2F
	Tefah_ALG	Algeria	SP1	SP1a	SP1a	3	Cluster_2C
	Termite_ITA	Bari (BA)	SP2	SP2b	SP2b''	7	Cluster_2D
	Termite_Vernole_LE	Vernole (LE)	SP2	SP2b	SP2b''	7	Cluster_2D
	Toffahi_TUN	Tunisian	SP2	SP2a	SP2a''	1	Cluster_2E
	Tortiglione_ITA	Abruzzo	SP2	SP2b	SP2b'''	1	Cluster_2F
	Toscanina_ITA	Bari (BA)	SP2	adm	SP2b'''	1	Cluster_2G
	Tounsi_TUN	Tunisian	SP2	SP2a	SP2a''	6	Cluster_2E
	Tufahi_SYR	Syria	SP2	SP2b	SP2b'	5	Cluster_2B
	Unknown_1_Carpignano_LE	Carpignano (LE)	SP2	SP2a	SP2b'''	1	Cluster_2F
	unknown_1_LE	Lecce (LE)	SP2	SP2b	SP2b'''	8	Cluster_2A
	Unknown_1_Veglie_LE	Veglie (LE)	SP2	SP2a	SP2a'	2	Cluster_2G
	Unknown_2_Carpignano_LE	Carpignano (LE)	SP2	SP2a	SP2b'''	8	Cluster_2F
	Unknown_2_LE	Lecce (LE)	SP2	SP2b	SP2b'''	1	Cluster_2G
	Unknown_2_Veglie_LE	Veglie (LE)	SP2	adm	admixed	8	Cluster_2G
	Unknown_3_LE	Lecce (LE)	SP2	SP2a	SP2a'	1	Cluster_2G
	Unknown_4_LE	Lecce (LE)	SP2	SP2b	SP2b'''	1	Cluster_2F
	Unknown_5_LE	Lecce (LE)	SP2	SP2b	SP2b'''	8	Cluster_2A
	Unknown_6_LE	Lecce (LE)	SP2	SP2b	admixed	1	Cluster_2F
	Unknown_7_LE	Lecce (LE)	SP2	SP2b	admixed	1	Cluster_2E
	Unknown_Bene_LE	Lecce (LE)	SP2	SP2b	SP2b''	7	Cluster_2D
	Unknown_Gagliano_LE	Lecce (LE)	SP2	SP2a	admixed	1	Cluster_2F
	Unknown_giliberti_ITA	Lecce (LE)	SP2	SP2b	SP2b'''	8	Cluster_2A
	Unknown_Petracca_LE	Lecce (LE)	SP2	SP2b	SP2b''	7	Cluster_2D
	Unknown_S72_LE	Lecce (LE)	SP2	SP2a	admixed	2	Cluster_2G
	Unknown_S86_LE	Lecce (LE)	SP2	SP2a	SP2a'	2	Cluster_2G
	Unknown_S88_LE	Lecce (LE)	SP2	SP2b	SP2b'''	2	Cluster_2A
	Unknown_S90_LE	Lecce (LE)	SP2	SP2a	SP2a'	2	Cluster_2G
	Unknown_S96_LE	Lecce (LE)	SP2	SP2a	SP2a'	2	Cluster_2G
	Unknown_Surbo_LE	Lecce (LE)	SP2	SP2b	SP2b'''	8	Cluster_2F
	Unknown_Toll1_Casarano_LE	Casarano (LE)	SP2	SP2a	SP2a'	2	Cluster_2E
	Unknown_Toll2_Vernole_LE	Vernole (LE)	SP2	SP2b	SP2b'''	8	Cluster_2F
	Unknown_Toll3_Palmariggi_LE	Palmariggi (LE)	SP2	SP2a	SP2a'	2	Cluster_2G
	Unknown_Toll4_Palmariggi_LE	Palmariggi (LE)	SP2	SP2a	SP2a'	2	Cluster_2G
	Unknown_Toll5_Casarano_LE	Casarano (LE)	SP2	SP2a	SP2a'	2	Cluster_2G
	Unknown_Torre_Rinalda_LE	Lecce (LE)	SP2	adm	SP2b'''	1	Cluster_2G
	Unknown_Ugento_LE	Ugento (LE)	SP2	SP2b	SP2b''	8	Cluster_2A
	Usciana_Carpignano_LE	Carpignano (LE)	SP2	SP2b	SP2b''	7	Cluster_2D
	Zafarana_ITA	Bari (BA)	SP1	SP1b	SP1b	4	Cluster_1
	Zarrazi_TUN	Tunisian	SP2	SP2a	admixed	1	Cluster_2E
	Zayti_SYR	Syria	SP2	SP2b	SP2b'	5	Cluster_2B
	*Le = Leccino
