# Supplementary material for: Genetic Characterization of Apulian Olive Germplasm as Potential Source in New Breeding Programs
Source: Plants (Basel). 2019 Aug 5;8(8):268. doi: 10.3390/plants8080268 (PMC6724140; doi:10.3390/plants8080268)
Supplement: Supplementary file 1 [file plants-08-00268-s001.zip › Supplementary Table 3.xlsx]

## Sheet: definitiva
Supplementary Table 3 . List of olive synonimies detected on the basis of LRM estimator. The cut-off used to select the genotypes was established at LRM = 0.35
Sample Name	Synonyms	LRM estimator
Rollo_Lina_LE	Avellona_Monte_Antonio_LE	0.5
	Cazzetta_LE	0.5
	Le_Castellana	0.5
	Avellona_Monte_LE	0.5
	Le_Nuzzaci_LE	0.5
Cellina_Nardò2_ITA	unknown_1_LE	0.463037
Roccia_ITA	Presta_22_LE	0.436462
Cellina_Nardò1_ITA	unknown_1_LE	0.431556
Cannavà_ITA	unknown_1_LE	0.431556
Marti_grossa_LE	Rollo_Lina_LE	0.416345
	Avellona_Monte_LE	0.416345
	Le_Nuzzaci_LE	0.416345
	Le_Castellana	0.416345
	Cazzetta_LE	0.416345
	Avellona_Monte_Antonio_LE	0.416345
Pasole_ITA	Marti_grossa_LE	0.417207
	Rollo_Lina_LE	0.386136
	Avellona_Monte_LE	0.386136
	Le_Nuzzaci_LE	0.386136
	Le_Castellana	0.386136
	Cazzetta_LE	0.386136
	Avellona_Monte_Antonio_LE	0.386136
Cima_Mola_ITA	Ogliarola_Salentina_ITA	0.404396
Peranzana_ITA	Martellini_1_ITA	0.393873
Ogliarola_garganica_ITA	Frantoiana_ITA	0.383542
Presta_1_LE	Presta_22_LE	0.379907
Navone_ITA	Unknown_S72_LE	0.370312
Pasule_Petracca_LE	Usciana_Carpignano_LE	0.353977
* Le=Leccino
