# Supplementary material for: Genetic Characterization of Apulian Olive Germplasm as Potential Source in New Breeding Programs
Source: Plants (Basel). 2019 Aug 5;8(8):268. doi: 10.3390/plants8080268 (PMC6724140; doi:10.3390/plants8080268)
Supplement: Supplementary file 1 [file plants-08-00268-s001.zip › supplementary table 4.xlsx]

## Sheet: Foglio1
Supplementary Table 4. List of the 9 microsatellite markers (SSR) tested on olive accessions. For each SSR, the identification code (SSR ID), bibliographic reference, repeat motif, primer sequence and annealing temperature (Ta) is reported.
SSR ID	Bibliographic reference	Repeat	Primer Sequence (5'-3')	Ta
		motif
DCA03	Sefc et al. (2000)	(GA)19	cccaagcggaggtgtatattgttac	50°C
			tgcttttgtgtttgagatgttg
DCA05	Sefc et al. (2000)	(GA)15	aacaaatcccatacgaactgcc	50°C
			cgtgttgctgtgaagaaaatcg
DCA09	Sefc et al. (2000)	(GA)23	aatcaaagtcttccttctcatttcg	55°C
			gatccttccaaaagtataacctctc
DCA15	Sefc et al. (2000)	(CA)3G(AC)14	gatcttgtctgtatatccacac	50°C
			tataccttttccatcttgacgc
DCA17	Sefc et al. (2000)	(GT)9(AT)7AGATA(GA)38	gatcaaattctaccaaaaatata	50°C
			taatttttggcacgtagtattgg
DCA18	Sefc et al. (2000)	(CA)4CT(CA)3(GA)19	aagaaagaaaaaggcagaattaagc	50°C
			gttttcgtctctctacataagtgac
EMOL	De la Rosa et al. (2002)	(GA)12	ctttccaatatgggctctcg	55°C
			atggcactttacgggaaaaa
			tgccaattatggggctaact
GAPU101	Cipriani et al. (2002)	(GA)8(G)3(AG)3	catgaaaggagggggacata	57-60°C
			ggcacttgttgtgcagattg
EMO90	De la Rosa et al. (2002)	(CA)10	catccggatttcttgctttt	50°C
			agcgaatgtagctttgcatgt
